# Supplementary material for: Relationship of Cognition and Alzheimer’s Disease with Gastrointestinal Tract Disorders: A Large-Scale Genetic Overlap and Mendelian Randomisation Analysis
Source: Int J Mol Sci. 2022 Dec 19;23(24):16199. doi: 10.3390/ijms232416199 (PMC9784325; doi:10.3390/ijms232416199)
Supplement: Supplementary file 1 [file ijms-23-16199-s001.zip]

Archive with 1 entries (1 files):
- ijms-2056738-supplementary.xlsx
