# Supplementary material for: Relationship of Cognition and Alzheimer’s Disease with Gastrointestinal Tract Disorders: A Large-Scale Genetic Overlap and Mendelian Randomisation Analysis
Source: Int J Mol Sci. 2022 Dec 19;23(24):16199. doi: 10.3390/ijms232416199 (PMC9784325; doi:10.3390/ijms232416199)
Supplement: Supplementary file 1 [file ijms-23-16199-s001.zip › ijms-2056738-supplementary.xlsx]

## Sheet: Table S1
		Table S1: GWAS data analysed in this study
S/N	Traits	Trait description	Ancestry	Cases	Control	Sample	Reference	weblink
A	Cognition traits		European
1	Cognitive performance	Summary data file - GWAS_CP_all.txt - Cognitive performance (CP) GWAS meta-analysis of all discovery cohorts				257828	Lee et al. (2018). Gene discovery and polygenic prediction from a 1.1-million-person GWAS of educational attainment. Nature Genetics, 50(8), 1112-1121. doi: 10.1038/s41588-018-0147-3	https://atlas.ctglab.nl/traitDB/4067
2	Intelligence	Summary statistics for intelligence, wave 2 from Jeanne Savage et al., 2018				269867	Savage JE, et al, 2018. Genome-wide association meta-analysis in 269,867 individuals identifies new genetic and functional links to intelligence. Nat Genet. 2018;50(7):912-919. doi: 10.1038/s41588-018-0152-6.	https://atlas.ctglab.nl/traitDB/3785
3	Fluid intelligence score	Summary statistics for fluid intelligence. The capacity to solve problems that require logic and reasoning ability, independent of acquired knowledge. Infromation about the test is available at: https://biobank.ndph.ox.ac.uk/showcase/label.cgi?id=100027				125935	Watanabe K, et al. A global overview of pleiotropy and genetic architecture in complex traits. Nat Genet. 2019;51(9):1339-1348. doi: 10.1038/s41588-019-0481-0. Erratum in: Nat Genet. 2020 Mar;52(3):353.	https://atlas.ctglab.nl/traitDB/3413
4	Fluid intelligence test - FI3 : word interpolation			105661	19268	124929	Watanabe K, et al. A global overview of pleiotropy and genetic architecture in complex traits. Nat Genet. 2019;51(9):1339-1348. doi: 10.1038/s41588-019-0481-0. Erratum in: Nat Genet. 2020 Mar;52(3):353.	https://atlas.ctglab.nl/traitDB/3402
5	Fluid intelligence test - FI6 : conditional arithmetic			74697	22297	96994	Watanabe K, et al. A global overview of pleiotropy and genetic architecture in complex traits. Nat Genet. 2019;51(9):1339-1348. doi: 10.1038/s41588-019-0481-0. Erratum in: Nat Genet. 2020 Mar;52(3):353.	https://atlas.ctglab.nl/traitDB/3404
6	Fluid intelligence test - FI8 : chained arithmetic			52252	15813	68065	Watanabe K, et al. A global overview of pleiotropy and genetic architecture in complex traits. Nat Genet. 2019;51(9):1339-1348. doi: 10.1038/s41588-019-0481-0. Erratum in: Nat Genet. 2020 Mar;52(3):353.	https://atlas.ctglab.nl/traitDB/3406
7	Fluid intelligence test - FI5 : family relationship calculation			59910	40024	99934	Watanabe K, et al. A global overview of pleiotropy and genetic architecture in complex traits. Nat Genet. 2019;51(9):1339-1348. doi: 10.1038/s41588-019-0481-0. Erratum in: Nat Genet. 2020 Mar;52(3):353.	https://atlas.ctglab.nl/traitDB/3403
8	Educational attainment	Summary data for GWAS of educational attainment in 1.1 Milllion individuals				766345	Lee JJ, Gene discovery and polygenic prediction from a genome-wide association study of educational attainment in 1.1 million individuals. Nat Genet. 2018;50(8):1112-1121. doi: 10.1038/s41588-018-0147-3.	https://atlas.ctglab.nl/traitDB/4066	https://www.dropbox.com/s/ho58e9jmytmpaf8/GWAS_EA_excl23andMe.txt?dl=1
9	Education - Qualifications	Summary data for GWAS of educational qualification in 318526 indiviuals (UKB phenotype field: 6138 [f.6138.0.0])				318526	Watanabe K, et al. A global overview of pleiotropy and genetic architecture in complex traits. Nat Genet. 2019;51(9):1339-1348. doi: 10.1038/s41588-019-0481-0. Erratum in: Nat Genet. 2020 Mar;52(3):353.	https://atlas.ctglab.nl/traitDB/3409
10	Age completed full time education	Summary data for GWAS of age of completing full-time education in 253580 individuals (UKB phenotype field: 845 [f.845.0.0])				253580	Watanabe K, et al. A global overview of pleiotropy and genetic architecture in complex traits. Nat Genet. 2019;51(9):1339-1348. doi: 10.1038/s41588-019-0481-0. Erratum in: Nat Genet. 2020 Mar;52(3):353.	https://atlas.ctglab.nl/traitDB/3203
B	Alzheimer's disease
12	Alzheimer's disease	Summary data for GWAS of Alzheimer's diseases comprising of clinically diagnosed cases and AD-by-proxy cases		71880	383378	455258	Jansen, I. E. et al. Genome-wide meta-analysis identifies new loci and functional pathways influencing Alzheimer’s disease risk. Nature genetics 51, 404-413 (2019).	https://ctg.cncr.nl/documents/p1651/AD_sumstats_Jansenetal_2019sept.txt.gz
C	Gastro-intestinal tract disorders
11	Peptic ulcer disease	Summary data for GWAS of peptic ulcer disease, UKB data code described in Wu et al 2021		16666	439661	456327	Wu, Y. et al. GWAS of peptic ulcer disease implicates Helicobacter pylori infection, other gastrointestinal disorders and depression. Nature Communications 12, 1146, doi:10.1038/s41467-021-21280-7 (2021).	https://cnsgenomics.com/data/wu_et_al_2021_nc/1_PUD_summary
12	Irritable bowel syndrom			28518	426803	455321		https://cnsgenomics.com/data/wu_et_al_2021_nc/4_IBS_summary
13	Inflammatory bowel disease			7045	449282	456327		https://cnsgenomics.com/data/wu_et_al_2021_nc/5_IBD_summary
14	Gastritis-duodenitis	Full European data subset from the Lee Lab		28941	378124	407065	Lee Lab (Phecode 535)	ftp://share.sph.umich.edu:21/UKBB_SAIGE_HRC/PheCode_535_SAIGE_MACge20.txt.vcf.gz
15	Diverticulosis			27311	334783	362094	Lee Lab (Phecode 562)	ftp://share.sph.umich.edu:21/UKBB_SAIGE_HRC/PheCode_562_SAIGE_MACge20.txt.vcf.gz
16	Gastroesophageal reflux disease (GERD)	GERD Data from the UKB and the QSKIN study		71522	261079	332601	An et al 2019. Gastroesophageal reflux GWAS identifies risk loci that also associate with subsequent severe esophageal diseases	https://figshare.com/articles/GERD_GWAS_summary/8986589

## Sheet: Table S2
		Table S2: Cross-trait global genetic correlation analysis
	Trait 1	Trait 2	rg	se	z	p	h2_obs	h2_obs_se	h2_int	h2_int_se	gcov_int	gcov_int_se
	PUD-GWAS	Cognitive performance	-0.3188	0.039651	-8.0398	9.0005e-16	0.2003	0.007	0.9966	0.0135	-0.0199	0.006
		Educational qualification	-0.4488	0.04349	-10.319	5.7524e-25	0.1138	0.0047	1.2477	0.013	-0.0333	0.0069
		Intelligence	-0.3278	0.048941	-6.6979	2.1149e-11	0.1965	0.0086	1.0315	0.0249	-0.0171	0.0108
		Fluid intelligence score	-0.3187	0.043943	-7.2524	4.0943e-13	0.2186	0.0097	1.0975	0.0114	-0.0239	0.0056
		FI-word interpolation	-0.3625	0.059239	-6.1191	9.4097e-10	0.0729	0.0054	1.0348	0.0073	-0.0271	0.005
		FI-conditional arithmetic	-0.3528	0.087488	-4.033	5.5065e-05	0.0462	0.0055	0.9997	0.007	-0.0146	0.005
		FI-chained arithmetic	-0.2669	0.079924	-3.3388	0.00084145	0.0671	0.0078	0.9988	0.0075	-0.0099	0.0049
		FI-family relationship calculation	-0.3672	0.10078	-3.6437	0.00026879	0.0276	0.0051	1.0117	0.0069	-0.0103	0.0045
		Educational attainment	-0.4618	0.038598	-11.964	5.502e-33	0.1121	0.0032	0.9829	0.0161	-0.0353	0.007
		Age of completing full time education	-0.4671	0.05801	-8.0521	8.1354e-16	0.0519	0.0031	1.0515	0.0083	-0.0219	0.0054
		AD	0.332	0.12424	2.6718	0.0075451	0.0077	0.0047	1.0545	0.0567	0.0039	0.005
	Trait 1	Trait 2	rg	se	z	p	h2_obs	h2_obs_se	h2_int	h2_int_se	gcov_int	gcov_int_se
	GERD_UKBB_QSKIN	Cognitive performance	-0.3116	0.0204	-15.2943	8.345e-53	0.1995	0.0068	0.9984	0.0126	-0.0439	0.007
		Educational qualification	-0.4357	0.0214	-20.318	8.9074e-92	0.1141	0.0048	1.2462	0.0131	-0.0681	0.0075
		Intelligence	-0.3108	0.0264	-11.7735	5.3454e-32	0.1961	0.0087	1.0316	0.0243	-0.0393	0.0133
		Fluid intelligence score	-0.3065	0.0238	-12.8989	4.5659e-38	0.2176	0.0098	1.0989	0.0113	-0.0438	0.0071
		FI-word interpolation	-0.3739	0.0354	-10.5689	4.1527e-26	0.0726	0.0054	1.0356	0.0074	-0.032	0.0056
		FI-conditional arithmetic	-0.308	0.0474	-6.5005	8.0075e-11	0.0462	0.0054	0.9999	0.0069	-0.0171	0.0054
		FI-chained arithmetic	-0.2375	0.0447	-5.3186	1.0456e-07	0.0672	0.0077	0.9988	0.0074	-0.0138	0.0054
		FI-family relationship calculation	-0.3084	0.0599	-5.1477	2.6366e-07	0.0273	0.005	1.012	0.0067	-0.0062	0.0055
		Educational attainment	-0.4462	0.017	-26.2332	1.1122e-151	0.1124	0.003	0.9785	0.016	-0.0702	0.0077
		Age of completing full time education	-0.4468	0.0302	-14.8105	1.2531e-49	0.0521	0.0032	1.0509	0.0083	-0.047	0.0061
		AD	0.2404	0.0659	3.6505	0.00026168	0.0081	0.0042	1.05	0.0522	0.0133	0.005
	Trait 1	Trait 2	rg	se	z	p	h2_obs	h2_obs_se	h2_int	h2_int_se	gcov_int	gcov_int_se
	Gastritis-D-PheCode_535	Cognitive performance	-0.405	0.0333	-12.1606	5.0402e-34	0.1991	0.0069	1.0009	0.0128	-0.0336	0.0056
		Educational qualification	-0.5373	0.0362	-14.8514	6.8144e-50	0.1143	0.0047	1.2448	0.013	-0.0434	0.0059
		Intelligence	-0.3984	0.0399	-9.9833	1.8043e-23	0.1958	0.0087	1.034	0.0249	-0.031	0.01
		Fluid intelligence score	-0.4242	0.0397	-10.6899	1.1349e-26	0.2176	0.0099	1.0989	0.0113	-0.034	0.0058
		FI-word interpolation	-0.5224	0.0524	-9.967	2.1252e-23	0.0726	0.0054	1.0356	0.0073	-0.0254	0.0053
		FI-conditional arithmetic	-0.4504	0.0775	-5.8121	6.1702e-09	0.0462	0.0055	0.9998	0.007	-0.0081	0.0055
		FI-chained arithmetic	-0.1874	0.0757	-2.4774	0.013234	0.0672	0.0077	0.9987	0.0074	-0.0243	0.0052
		FI-family relationship calculation	-0.5386	0.1163	-4.6313	3.6338e-06	0.0275	0.0051	1.0117	0.0067	-0.0088	0.0053
		Educational attainment	-0.5264	0.0306	-17.1961	2.84e-66	0.1121	0.003	0.9834	0.0163	-0.0582	0.0062
		Age of completing full time education	-0.5183	0.047	-11.0169	3.167e-28	0.052	0.0031	1.0509	0.0083	-0.0378	0.0054
		AD	0.2601	0.099	2.6275	0.0086025	0.0081	0.0043	1.0506	0.0529	0.0051	0.0051
	Trait 1	Trait 2	rg	se	z	p	h2_obs	h2_obs_se	h2_int	h2_int_se	gcov_int	gcov_int_se
	IBS-GWAS	Cognitive performance	-0.2185	0.0346	-6.312	2.7537e-10	0.2003	0.007	0.9966	0.0135	-0.0072402	0.0065
		Educational qualification	-0.2431	0.037	-6.5637	5.2487e-11	0.1138	0.0047	1.2477	0.013	-0.00074689	0.0068
		Intelligence	-0.1959	0.0421	-4.6528	3.2745e-06	0.1965	0.0086	1.0315	0.0249	-0.0096414	0.012
		Fluid intelligence score	-0.2576	0.0417	-6.1828	6.2991e-10	0.2186	0.0097	1.0975	0.0114	-0.0056771	0.0062
		FI-word interpolation	-0.2215	0.0607	-3.6474	0.00026496	0.0729	0.0054	1.0348	0.0073	-0.010464	0.0053
		FI-conditional arithmetic	-0.2785	0.0751	-3.7085	0.00020847	0.0463	0.0055	0.9996	0.0069	0.0038348	0.005
		FI-chained arithmetic	-0.166	0.0698	-2.3763	0.017485	0.0671	0.0078	0.9988	0.0075	-0.0036435	0.0049
		FI-family relationship calculation	-0.2444	0.0822	-2.9727	0.0029518	0.0276	0.0051	1.0117	0.0069	0.0026328	0.0046
		Educational attainment	-0.2418	0.0301	-8.0462	8.5404e-16	0.1121	0.0032	0.983	0.0161	-0.0033139	0.0068
		Age of completing full time education	-0.3158	0.0467	-6.7677	1.3083e-11	0.0519	0.0031	1.0515	0.0083	-0.0025239	0.0052
		AD	0.19	0.0945	2.0101	0.044426	0.0077	0.0047	1.0546	0.0567	0.0048016	0.005
	Trait 1	Trait 2	rg	se	z	p	h2_obs	h2_obs_se	h2_int	h2_int_se	gcov_int	gcov_int_se
	Diverticulosis-PheCode_562	Cognitive performance	-0.2117	0.0265	-7.9795	1.4687e-15	0.1992	0.0069	1.0009	0.0128	-0.0064	0.0063
		Educational qualification	-0.2413	0.0323	-7.4679	8.1458e-14	0.1143	0.0047	1.2448	0.013	-0.0206	0.0071
		Intelligence	-0.2333	0.0369	-6.3302	2.4479e-10	0.1959	0.0087	1.0338	0.0249	0.0038	0.0132
		Fluid intelligence score	-0.2033	0.0335	-6.0722	1.2613e-09	0.2176	0.0099	1.0989	0.0113	-0.0104	0.0067
		FI-word interpolation	-0.1958	0.0444	-4.407	1.048e-05	0.0727	0.0054	1.0355	0.0073	-0.0197	0.0056
		FI-conditional arithmetic	-0.205	0.0595	-3.4463	0.00056837	0.0462	0.0055	0.9997	0.007	-0.0015	0.0053
		FI-chained arithmetic	-0.1536	0.057	-2.6964	0.0070086	0.0672	0.0077	0.9988	0.0074	-0.0076	0.0051
		FI-family relationship calculation	-0.2794	0.077	-3.6274	0.00028634	0.0275	0.0051	1.0117	0.0067	0.0039	0.0056
		Educational attainment	-0.2377	0.0234	-10.1777	2.4932e-24	0.1121	0.003	0.9835	0.0163	-0.0226	0.007
		Age of completing full time education	-0.2615	0.0394	-6.6403	3.1308e-11	0.052	0.0031	1.051	0.0084	-0.0141	0.006
		AD	0.234	0.0827	2.83	0.0046554	0.0081	0.0043	1.0506	0.0529	-0.0045	0.0054
	Trait 1	Trait 2	rg	se	z	p	h2_obs	h2_obs_se	h2_int	h2_int_se	gcov_int	gcov_int_se
	IBD-Wu.etal-GWAS	Cognitive performance	-0.0772	0.0413	-1.8684	0.0617	0.2003	0.007	0.9966	0.0135	-0.0055	0.0064
		Educational qualification	-0.1102	0.0548	-2.0108	0.0443	0.1138	0.0047	1.2477	0.013	-0.0171	0.0072
		Intelligence	-0.062	0.0621	-0.9984	0.3181	0.1965	0.0086	1.0315	0.0249	-0.0066	0.0114
		Fluid intelligence score	-0.082	0.0495	-1.6553	0.0979	0.2186	0.0097	1.0975	0.0114	-0.0059	0.006
		FI-word interpolation	-0.0742	0.0754	-0.9844	0.3249	0.0729	0.0054	1.0348	0.0073	-0.0072	0.0057
		FI-conditional arithmetic	-0.1072	0.0875	-1.2255	0.2204	0.0463	0.0055	0.9996	0.007	0.0018	0.0053
		FI-chained arithmetic	-0.0383	0.0854	-0.449	0.6534	0.0671	0.0078	0.9988	0.0075	-0.0083	0.0051
		FI-family relationship calculation	-0.1523	0.1141	-1.3353	0.1818	0.0276	0.0051	1.0117	0.0069	0.0048	0.0055
		Educational attainment	-0.1075	0.0371	-2.8963	0.0038	0.1121	0.0032	0.9829	0.0161	-0.0206	0.0069
		Age of completing full time education	-0.0683	0.0612	-1.1157	0.2646	0.0519	0.0031	1.0515	0.0083	-0.0121	0.0059
		AD	-0.0397	0.0973	-0.408	0.6832	0.0077	0.0047	1.0545	0.0567	0.0092	0.0048
	Trait 1	Trait 2	rg	se	z	p	h2_obs	h2_obs_se	h2_int	h2_int_se	gcov_int	gcov_int_se
	AD (exluding APOE-Region)	Educational attainment	-0.1889	0.0335	-5.6367	1.7331e-08	0.0134	0.0015	0.9942	0.0083	-0.0016	0.0068
		Cognitive performance	-0.1758	0.036	-4.8837	1.0409e-06	0.2009	0.0071	0.9888	0.0128	0.0033	0.0061
		FI: word interpolation	-0.2695	0.0565	-4.7717	1.8267e-06	0.0732	0.0055	1.0341	0.0076	0.0056	0.0048
		Age of completing fulltime education	-0.2305	0.0526	-4.3821	1.1756e-05	0.0522	0.0032	1.0497	0.0089	-0.0046	0.0051
		Educational qualification	-0.1866	0.0435	-4.2952	1.7453e-05	0.1148	0.0046	1.2428	0.0126	-0.0006	0.0065
		Intelligence	-0.1995	0.0466	-4.276	1.9026e-05	0.1974	0.0085	1.0247	0.0233	0.0075	0.0105
		Fluid intelligence (FI) Score	-0.1626	0.04	-4.0677	4.7486e-05	0.22	0.0096	1.0917	0.0103	0.0037	0.0056
		FI: family relationship calculation	-0.2781	0.0934	-2.979	0.0028919	0.0277	0.0052	1.0118	0.0071	-0.0012	0.005
		FI: conditional arithmetics	-0.1371	0.0741	-1.8504	0.064258	0.0461	0.0052	0.999	0.0066	-0.0015	0.0051
		FI: chained arithmetics	-0.1257	0.079	-1.5905	0.11171	0.068	0.0078	0.997	0.0075	0.0002	0.0052
	Trait 1	Trait 2	rg	se	z	p	h2_obs	h2_obs_se	h2_int	h2_int_se	gcov_int	gcov_int_se
	AD (including APOE Region)	Intelligence	-0.2139	0.0547	-3.9089	9.2712e-05	0.1964	0.0085	1.0307	0.0234	0.0084	0.0113
		Educational attainment	-0.247	0.0667	-3.706	0.00021055	0.008	0.0043	1.0517	0.0531	0.0023	0.0064
		Cognitive performance	-0.2167	0.0599	-3.6161	0.00029908	0.1993	0.0068	0.9992	0.0128	0.0022	0.0052
		FI: word interpolation	-0.351	0.1048	-3.3484	0.00081271	0.0727	0.0054	1.0353	0.0073	0.0061	0.0047
		Educational qualification	-0.249	0.0772	-3.2243	0.0012629	0.1142	0.0048	1.2466	0.013	0.0028	0.0066
		Age of completing fulltime education	-0.2926	0.0935	-3.1288	0.0017554	0.0521	0.0031	1.051	0.0082	-0.0048	0.0053
		Fluid intelligence (FI) Score	-0.2174	0.0755	-2.8798	0.0039789	0.2176	0.0098	1.099	0.0113	0.0065	0.0061
		FI: family relationship calculation	-0.3304	0.1366	-2.4182	0.015598	0.0275	0.005	1.0119	0.0068	-0.0023	0.0052
		FI: conditional arithmetics	-0.1819	0.1125	-1.6172	0.10584	0.0462	0.0055	0.9998	0.0069	-0.001	0.0054
		FI: chained arithmetics	-0.1415	0.1095	-1.2926	0.19616	0.067	0.0076	0.999	0.0074	-0.0007	0.0054

## Sheet: Table S3
		Table S3: Cross-traits global genetic correlation analysis with genetic covariance intercept constrained
	Summary	of	Genetic	Correlation	Results
	Trait 1	Trait 2	rg	se	z	p	h2_obs	h2_obs_se	h2_int	gcov_int
	PUD	FI-family relationship calculation	-0.44	0.056	-7.821	5.24e-15	0.0338	0.0034	1	0
		FI-chained arithmetic	-0.36	0.0513	-6.9915	2.72e-12	0.0661	0.0054	1	0
		FI-conditional arithmetic	-0.49	0.0553	-8.8482	8.9e-19	0.0461	0.0035	1	0
		FI-word interpolation	-0.5	0.036	-13.9512	3.09e-44	0.0895	0.0037	1	0
		Fluid intelligence score	-0.37	0.0254	-14.6911	7.35e-49	0.2725	0.0069	1	0
		Intelligence	-0.36	0.026	-13.83	1.68e-43	0.2034	0.0053	1	0
		Educational qualification	-0.46	0.0243	-19.0583	5.61e-81	0.1737	0.0035	1	0
		Age of completing full time education	-0.53	0.0359	-14.6189	2.13e-48	0.0647	0.0022	1	0
		Educational attainment	-0.54	0.0269	-20.2247	5.94e-91	0.1102	0.0024	1	0
		Cogntive performance	-0.37	0.025	-14.9101	2.84e-50	0.1993	0.0051	1	0
	Trait 1	Trait 2	rg	se	z	p	h2_obs	h2_obs_se	h2_int	gcov_int
	AD (excluding APOE region)	FI-family relationship calculation	-0.2753	0.0553	-4.9809	6.3279e-07	0.0339	0.0037	1	0
		FI-chained arithmetic	-0.1299	0.0552	-2.3547	0.018539	0.0656	0.0056	1	0
		FI-conditional arithmetic	-0.1593	0.0524	-3.0385	0.0023773	0.0456	0.0035	1	0
		FI-word interpolation	-0.2115	0.036	-5.8754	4.2185e-09	0.0893	0.0037	1	0
		Fluid intelligence score	-0.1343	0.0269	-4.9948	5.8884e-07	0.2705	0.0069	1	0
		Intelligence	-0.1799	0.0262	-6.8564	7.0626e-12	0.2028	0.0056	1	0
		Educational qualification	-0.1595	0.0244	-6.5389	6.1953e-11	0.1733	0.0034	1	0
		Age of completing full time education	-0.2428	0.0345	-7.037	1.9638e-12	0.0645	0.0021	1	0
		Educational attainment	-0.2019	0.0251	-8.032	9.5908e-16	0.1098	0.0024	1	0
		Cogntive performance	-0.1696	0.0261	-6.4984	8.1197e-11	0.1977	0.0052	1	0

## Sheet: Table S4
		Table S4: Cross-traits global genetic correlation analysis across cognitive traits
	Trait 1	Trait 2	rg	se	z	p	h2_obs	h2_obs_se	h2_int	h2_int_se	gcov_int	gcov_int_se
	Age of completing full time education	FI-family relationship calculation	0.7221	0.082317	8.7721	1.7538e-18	0.0274	0.0051	1.0119	0.0067	0.0318	0.0056
		FI-chained arithmetic	0.6124	0.053258	11.499	1.3362e-30	0.0672	0.0077	0.9986	0.0074	0.0439	0.0053
		FI-conditional arithmetic	0.6449	0.055626	11.593	4.4606e-31	0.0462	0.0055	0.9998	0.0069	0.055	0.0058
		FI-word interpolation	0.795	0.039964	19.893	4.6342e-88	0.0727	0.0055	1.0355	0.0073	0.071	0.0056
		Fluid intelligence score	0.6554	0.02841	23.069	9.4847e-118	0.2175	0.0099	1.099	0.0113	0.0902	0.007
		Intelligence	0.682	0.027294	24.988	8.2852e-138	0.196	0.0087	1.033	0.0248	0.1171	0.0142
		Educational qualification	0.8948	0.025615	34.934	2.3049e-267	0.1141	0.0047	1.2466	0.013	0.0551	0.0072
		Age of completing full time education	1	4.2129e-08	23737000	0	0.052	0.0031	1.0511	0.0083	1.0511	0.0083
		Cognitive performance	0.6489	0.023235	27.928	1.2365e-171	0.1993	0.0068	0.9989	0.0133	0.1003	0.0078
	Trait 1	Trait 2	rg	se	z	p	h2_obs	h2_obs_se	h2_int	h2_int_se	gcov_int	gcov_int_se
	Educational qualification	FI-family relationship calculation	0.8146	0.07992	10.192	2.1453e-24	0.0274	0.0051	1.0119	0.0067	0.0511	0.0058
		FI-chained arithmetic	0.6673	0.048315	13.81	2.2056e-43	0.0672	0.0077	0.9986	0.0074	0.0857	0.0065
		FI-conditional arithmetic	0.7951	0.045764	17.374	1.2931e-67	0.0462	0.0055	0.9998	0.0069	0.0844	0.0062
		FI-word interpolation	0.802	0.031218	25.689	1.537e-145	0.0727	0.0055	1.0355	0.0073	0.0923	0.0071
		Fluid intelligence score	0.7489	0.019119	39.169	0	0.2175	0.0099	1.099	0.0113	0.138	0.0081
		Intelligence	0.8133	0.016839	48.297	0	0.196	0.0087	1.033	0.0248	0.1981	0.0175
		Educational qualification	1	2.1642e-08	46206000	0	0.1141	0.0047	1.2466	0.013	1.2466	0.013
		Age of completing full time education	0.8948	0.025615	34.934	2.3049e-267	0.052	0.0031	1.0511	0.0083	0.0551	0.0072
		Cognitive performance	0.7624	0.015456	49.328	0	0.1993	0.0068	0.9989	0.0133	0.1623	0.0092
	Trait 1	Trait 2	rg	se	z	p	h2_obs	h2_obs_se	h2_int	h2_int_se	gcov_int	gcov_int_se
	FI-family relationship calculation	FI-family relationship calculation	1	2.3327e-05	42868.4	0	0.0274	0.0051	1.0119	0.0067	1.0119	0.0067
		FI-chained arithmetic	0.9469	0.1101	8.6003	7.9523e-18	0.0672	0.0077	0.9986	0.0074	0.0796	0.0047
		FI-conditional arithmetic	0.7339	0.10906	6.729	1.7078e-11	0.0462	0.0055	0.9998	0.0069	0.0742	0.0049
		FI-word interpolation	0.7382	0.085831	8.6005	7.9339e-18	0.0727	0.0055	1.0355	0.0073	0.0956	0.0058
		Fluid intelligence score	0.834	0.062088	13.4324	3.9069e-41	0.2175	0.0099	1.099	0.0113	0.3462	0.0065
		Intelligence	0.8815	0.093205	9.4574	3.1572e-21	0.196	0.0087	1.033	0.0248	0.2177	0.012
		Educational qualification	0.8146	0.07992	10.1923	2.1453e-24	0.1141	0.0047	1.2466	0.013	0.0511	0.0058
		Age of completing full time education	0.7221	0.082317	8.7721	1.7538e-18	0.052	0.0031	1.0511	0.0083	0.0318	0.0056
		Cognitive performance	0.8459	0.068391	12.3683	3.8801e-35	0.1993	0.0068	0.9989	0.0133	0.2021	0.0066
	Trait 1	Trait 2	rg	se	z	p	h2_obs	h2_obs_se	h2_int	h2_int_se	gcov_int	gcov_int_se
	FI-word interpolation	FI-family relationship calculation	0.7382	0.085831	8.6005	7.9339e-18	0.0274	0.0051	1.0119	0.0067	0.0956	0.0058
		FI-chained arithmetic	0.7129	0.057983	12.294	9.7272e-35	0.0672	0.0077	0.9986	0.0074	0.1096	0.0052
		FI-conditional arithmetic	0.7957	0.063797	12.472	1.0622e-35	0.0462	0.0055	0.9998	0.0069	0.1047	0.0053
		FI-word interpolation	1	1.179e-08	84819000	0	0.0727	0.0055	1.0355	0.0073	1.0355	0.0073
		Fluid intelligence score	0.8825	0.021895	40.309	0	0.2175	0.0099	1.099	0.0113	0.4768	0.007
		Intelligence	0.8597	0.029126	29.515	1.8277e-191	0.196	0.0087	1.033	0.0248	0.296	0.0137
		Educational qualification	0.802	0.031218	25.689	1.537e-145	0.1141	0.0047	1.2466	0.013	0.0923	0.0071
		Age of completing full time education	0.795	0.039964	19.893	4.6342e-88	0.052	0.0031	1.0511	0.0083	0.071	0.0056
		Cognitive performance	0.8762	0.026279	33.342	9.3884e-244	0.1993	0.0068	0.9989	0.0133	0.2698	0.0075
	Trait 1	Trait 2	rg	se	z	p	h2_obs	h2_obs_se	h2_int	h2_int_se	gcov_int	gcov_int_se
	FI-conditional arithmetic	FI-family relationship calculation	0.7339	0.10906	6.729	1.7078e-11	0.0274	0.0051	1.0119	0.0067	0.0742	0.0049
		FI-chained arithmetic	0.6809	0.073169	9.3053	1.3362e-20	0.0672	0.0077	0.9986	0.0074	0.1192	0.0052
		FI-conditional arithmetic	1	4.7952e-06	208543	0	0.0462	0.0055	0.9998	0.0069	0.9998	0.0069
		FI-word interpolation	0.7957	0.063797	12.4719	1.0622e-35	0.0727	0.0055	1.0355	0.0073	0.1047	0.0053
		Fluid intelligence score	0.7736	0.040857	18.9337	6.0235e-80	0.2175	0.0099	1.099	0.0113	0.3239	0.006
		Intelligence	0.8562	0.062214	13.7616	4.3372e-43	0.196	0.0087	1.033	0.0248	0.2025	0.0119
		Educational qualification	0.7951	0.045764	17.3742	1.2931e-67	0.1141	0.0047	1.2466	0.013	0.0844	0.0062
		Age of completing full time education	0.6449	0.055626	11.5932	4.4606e-31	0.052	0.0031	1.0511	0.0083	0.055	0.0058
		Cognitive performance	0.7985	0.043404	18.3975	1.3759e-75	0.1993	0.0068	0.9989	0.0133	0.1892	0.0064
	Trait 1	Trait 2	rg	se	z	p	h2_obs	h2_obs_se	h2_int	h2_int_se	gcov_int	gcov_int_se
	Intelligence	FI-family relationship calculation	0.8815	0.093205	9.4574	3.1572e-21	0.0283	0.0069	1.0136	0.0112	0.2177	0.012
		FI-chained arithmetic	0.8654	0.056728	15.256	1.5031e-52	0.0616	0.01	1.0115	0.0117	0.2067	0.013
		FI-conditional arithmetic	0.8562	0.062214	13.762	4.3372e-43	0.0461	0.0078	1.0038	0.0129	0.2025	0.0119
		FI-word interpolation	0.8597	0.029126	29.515	1.8277e-191	0.0757	0.0072	1.0269	0.0132	0.296	0.0137
		Fluid intelligence score	0.961	0.0073259	131.18	0	0.2258	0.0125	1.0833	0.0196	0.7075	0.0196
		Intelligence	1	9.3827e-07	1065800	0	0.1963	0.0087	1.0303	0.0241	1.0303	0.0241
		Educational qualification	0.8133	0.016839	48.297	0	0.1143	0.0062	1.2418	0.0222	0.1981	0.0175
		Age of completing full time education	0.682	0.027294	24.988	8.2852e-138	0.0524	0.0039	1.0447	0.0141	0.1171	0.0142
		Cognitive performance	0.9843	0.0029611	332.41	0	0.2066	0.0089	0.9694	0.0245	0.7846	0.0231
	Trait 1	Trait 2	rg	se	z	p	h2_obs	h2_obs_se	h2_int	h2_int_se	gcov_int	gcov_int_se
	Cogntive performance	FI-family relationship calculation	0.8459	0.068391	12.368	3.8801e-35	0.0272	0.0051	1.0125	0.0069	0.2021	0.0066
		FI-chained arithmetic	0.7987	0.042189	18.931	6.2973e-80	0.0674	0.0074	0.9986	0.0074	0.1906	0.0065
		FI-conditional arithmetic	0.7985	0.043404	18.397	1.3759e-75	0.0464	0.0056	0.9994	0.0068	0.1892	0.0064
		FI-word interpolation	0.8762	0.026279	33.342	9.3884e-244	0.0724	0.0054	1.0361	0.0072	0.2698	0.0075
		Fluid intelligence score	0.9908	0.0065179	152.01	0	0.2179	0.0099	1.0986	0.0113	0.6311	0.0108
		Intelligence	0.9843	0.0029611	332.41	0	0.1965	0.0088	1.0307	0.0244	0.7846	0.0231
		Educational qualification	0.7624	0.015456	49.328	0	0.114	0.0047	1.2469	0.0129	0.1623	0.0092
		Age of completing full time education	0.6489	0.023235	27.928	1.2365e-171	0.0524	0.0032	1.0494	0.0082	0.1003	0.0078
		Cognitive performance	1	8.541e-07	1170800	0	0.1994	0.0068	0.9988	0.0126	0.9988	0.0126
	Trait 1	Trait 2	rg	se	z	p	h2_obs	h2_obs_se	h2_int	h2_int_se	gcov_int	gcov_int_se
	Fluid intelligence score	FI-family relationship calculation	0.834	0.062088	13.432	3.9069e-41	0.0274	0.0051	1.0119	0.0067	0.3462	0.0065
		FI-chained arithmetic	0.7645	0.041259	18.53	1.1938e-76	0.0672	0.0077	0.9986	0.0074	0.3175	0.0063
		FI-conditional arithmetic	0.7736	0.040857	18.934	6.0235e-80	0.0462	0.0055	0.9998	0.0069	0.3239	0.006
		FI-word interpolation	0.8825	0.021895	40.309	0	0.0727	0.0055	1.0355	0.0073	0.4768	0.007
		Fluid intelligence score	1	2.5249e-07	3960500	0	0.2175	0.0099	1.099	0.0113	1.099	0.0113
		Intelligence	0.961	0.0073259	131.18	0	0.196	0.0087	1.033	0.0248	0.7075	0.0196
		Educational qualification	0.7489	0.019119	39.169	0	0.1141	0.0047	1.2466	0.013	0.138	0.0081
		Age of completing full time education	0.6554	0.02841	23.069	9.4847e-118	0.052	0.0031	1.0511	0.0083	0.0902	0.007
		Cognitive performance	0.9908	0.0065179	152.01	0	0.1993	0.0068	0.9989	0.0133	0.6311	0.0108
	Trait 1	Trait 2	rg	se	z	p	h2_obs	h2_obs_se	h2_int	h2_int_se	gcov_int	gcov_int_se
	FI-chained arithmetic	FI-family relationship calculation	0.9469	0.1101	8.6003	7.9523e-18	0.0274	0.0051	1.0119	0.0067	0.0796	0.0047
		FI-chained arithmetic	1	5.9681e-06	167559	0	0.0672	0.0077	0.9986	0.0074	0.9986	0.0074
		FI-conditional arithmetic	0.6809	0.073169	9.3053	1.3362e-20	0.0462	0.0055	0.9998	0.0069	0.1192	0.0052
		FI-word interpolation	0.7129	0.057983	12.2942	9.7272e-35	0.0727	0.0055	1.0355	0.0073	0.1096	0.0052
		Fluid intelligence score	0.7645	0.041259	18.5295	1.1938e-76	0.2175	0.0099	1.099	0.0113	0.3175	0.0063
		Intelligence	0.8654	0.056728	15.2559	1.5031e-52	0.196	0.0087	1.033	0.0248	0.2067	0.013
		Educational qualification	0.6673	0.048315	13.8104	2.2056e-43	0.1141	0.0047	1.2466	0.013	0.0857	0.0065
		Age of completing full time education	0.6124	0.053258	11.4989	1.3362e-30	0.052	0.0031	1.0511	0.0083	0.0439	0.0053
		Cognitive performance	0.7987	0.042189	18.9313	6.2973e-80	0.1993	0.0068	0.9989	0.0133	0.1906	0.0065

## Sheet: Table S5
	Table S5: Results of bi-directional Mendelian randomisation analysis between cognitive traits and peptic ulcer disease
	Exposure (nSNPs)	Outcome	IVW		Weighted median		MR-Egger		MR-PRESSO					MR-Egger Intercept
			OR (95%CI)	P	OR (95%CI)	P	OR (95%CI)	P	Global test P	Raw OR	P	Cor-OR	P	Intercept	P
	Results for causality between cognitive traits (exposure) and peptic ulcer disease (outcome)
	Age of FTE (11)	PUD	0.74 (0.58 – 0.93)	1.0 × 10-2	0.7 (0.54 – 0.91)	7.0 × 10-3	0.34 (0.14 – 0.85)	4.7 × 10-2	0.11	0.74	2.6 × 10-2	-	-	0.035	0.13
	Edu-Q (103)	PUD	0.74 (0.67 – 0.83)	8.49 × 10-8	0.74 (0.65 – 0.85)	2.41 × 10-5	1.15 (0.73 – 1.83)	0.55	0.001	0.73	5.26 × 10-7	-	-	-0.01	0.06
	Intelligence (166)	PUD	0.77 (0.69 – 0.86)	3.92 × 10-7	0.7 (0.61 – 0.81)	5.30 × 10-6	0.95 (0.56 – 1.59)	8.34 × 10-1	0.002	0.77	7.84 × 10-6	0.76	1.90 × 10-6	-0.0042	0.43
	FI-CA[F18] (22)*	PUD	1.01 (0.90 – 1.12)	0.9	0.98 (0.87 – 1.10)	0.7	1.05 (0.76 – 1.44)	0.78	0.0048	1.01	0.91	-	-	-0.0035	0.8
	FI-CondA[F16] (23)*	PUD	0.9 (0.82 – 0.99)	3.09 × 10-2	0.92 (0.81 – 1.05)	0.2	1.1 (0.89 – 1.36)	0.37	0.26	0.9	4.2 × 10-2	-	-	-0.015	0.5
	FI-FRC[F15] (28)	PUD	0.98 (0.88 – 1.10)	0.77	1 (0.87 – 1.14)	0.98	1.03 (0.77 – 1.36)	0.87	0.09	0.98	0.78	-	-	-0.0028	0.76
	FI score (47)	PUD	0.92 (0.86 – 0.99)	1.68 × 10-2	0.9 (0.82 – 0.99)	2.32 × 10-2	0.96 (0.66 – 1.42)	0.85	0.144	0.92	2.0 × 10-2	-	-	-0.0025	0.81
	FI-WI[F13] (5)	PUD	0.91 (0.70 – 1.18)	0.47	1.04 (0.82 – 1.31)	0.76	0.2 (0.00 – 31.55)	0.58	0.071	0.91	0.51	-	-	0.1008	0.6
	Cogn-Perf (133)	PUD	0.75 (0.67 – 0.85)	2.11 × 10-6	0.78 (0.68 – 0.91)	1.10 × 10-3	0.73 (0.44 – 1.20)	2.18 × 10-1	0.0052	0.74	5.40 × 10-6	0.77	9.55 × 10-6	0.00077	0.89
	EducAttain (294)	PUD	0.56 (0.49 – 0.63)	6.68 × 10-21	0.54 (0.47 – 0.65)	1.10 × 10-12	0.63 (0.39 – 1.02)	6.07 × 10-2	<0.001	0.56	1.90 × 10-18	0.55	3.85 × 10-19	-0.0017	0.6
	Results for causality between peptic ulcer disease (exposure) and cognitive traits (outcome)
	PUD (7)	Age of FTE	1.01 (0.93 – 1.10)	0.82	1.05 (0.97 – 1.14)	0.25	1.06 (0.59 – 1.91)	0.85	0.063	1.01	0.83	-	-	-0.0043	0.86
	PUD (7)	Edu-Q	0.95 (0.88 – 1.04)	0.25	0.97 (0.92 – 1.02)	0.22	0.82 (0.47 – 1.44)	0.52	2.0 × 10-4	0.94	0.3	0.97	0.18	0.013	0.61
	PUD (7)	Intelligence	0.99 (0.95 – 1.04)	0.82	0.99 (0.95 – 1.03)	0.73	0.89 (0.65 – 1.20)	0.47	0.0098	0.99	0.83	0.99	0.8	0.0098	0.49
	PUD (7)	FI-CA[F18]	1.05 (0.90 – 1.22)	0.57	1.02 (0.87 – 1.21)	0.77	1.14 (0.40 – 3.27)	0.81	0.22	1.05	0.59	-	-	-0.0077	0.86
	PUD (7)	FI-CondA[F16]	0.92 (0.83 – 1.02)	0.13	0.9 (0.79 – 1.03)	0.12	1.08 (0.56 – 2.09)	0.83	0.82	0.92	0.066	-	-	-0.014	0.64
	PUD (7)	FI-FRC[F15]	0.99 (0.90 – 1.08)	0.75	1.03 (0.91 – 1.16)	0.67	0.95 (0.51 – 1.78)	0.89	0.41	0.99	0.76	-	-	0.0027	0.91
	PUD (7)	FI score	1.04 (0.91 – 1.18)	0.61	1.03 (0.91 – 1.17)	0.65	0.68 (0.29 – 1.58)	0.41	0.0164	1.04	0.63	1.04	0.48	0.035	0.37
	PUD (7)	FI-WI[F13]	1.01 (0.90 – 1.12)	0.9	1.06 (0.92 – 1.22)	0.44	0.93 (0.47 – 1.84)	0.84	0.548	1.01	0.88	-	-	0.0069	0.83
	PUD (7)	Cogn-Perf	0.98 (0.94 – 1.03)	0.43	0.97 (0.93 – 1.01)	0.17	0.84 (0.63 – 1.11)	0.28	0.0176	0.98	0.47	0.998	0.93	0.014	0.32
	PUD (7)	EducAttain	0.98 (0.94 – 1.04)	0.7	0.98 (0.96 – 1.02)	0.59	0.82 (0.60 – 1.15)	0.31	<2.0 × 10-4	0.98	0.73	0.97	0.32	0.015	0.33
	nSNP: number of SNPs utilised as instrumental variables, SNP: single nucleotide polymorphism, PUD: peptic ulcer disease, Age of FTE: Age completed full-time education, FI-CA[F18]: Fluid intelligence-chained arithmetic, FI-CondA[F16]: Fluid intelligence-conditional arithmetic, FI-FRC[F15]: Fluid intelligence- family relationship calculation, FI-WI[F13]: Fluid intelligence-word interpolation, Cogn-…

## Sheet: Table S6
		Table S6: Sensitivity analysis for the effect of cognitive traits on PUD
	Exposure (nSNPs)	Outcome	IVW		Weighted median		MR-Egger		MR-PRESSO					MR-Egger Intercept
			OR	P	OR	P	OR	P	Global test P	Raw OR	P	Corrected OR	P	Intercept	P
	Age of FTE (9)	PUD	0.84	8.58 × 10-2	0.7	1.46 × 10-2	0.44	1.64 × 10-1	0.57	0.84	9.88 × 10-2	-	-	0.028	0.26
	Edu-Q (82)	PUD	0.83	2.16 × 10-4	0.83	2.50 × 10-2	1.36	1.99 × 10-1	0.89	0.83	9.57 × 10-5	-	-	-0.014	0.035
	Intelligence (150)	PUD	0.78	5.47 × 10-6	0.72	1.11 × 10-5	1.11	6.70 × 10-1	0.97	0.78	1.04 × 10-6	-	-	-0.007	0.164
	FI-CondA[F16] (20)*	PUD	0.91	4.20 × 10-2	0.92	3.02 × 10-1	1.1	3.08 × 10-1	0.77	0.91	3.05 × 10-2	-	-	-0.0183	0.5
	FI score (43)	PUD	0.94	1.43 × 10-1	0.93	1.11 × 10-1	0.96	6.54 × 10-1	0.484	0.95	1.50 × 10-1	-	-	0.001995	0.85
	Cogn-Perf (117)	PUD	0.84	1.28 × 10-3	0.82	2.38 × 10-2	0.99	9.62 × 10-1	0.992	0.84	2.33 × 10-4	-	-	-0.0034	0.53
	EducAttain (248)	PUD	0.68	2.73 × 10-10	0.66	4.10 × 10-6	0.86	5.73 × 10-1	0.9996	0.56	3.71 × 10-12	-	-	-0.0034	0.3
	nSNP: number of SNPs utilised as instrumental variables, SNP: single nucleotide polymorphism, PUD: peptic ulcer disease, Age of FTE: Age completed full-time education, FI-CA[F18]: Fluid intelligence-chained arithmetic, FI-CondA[F16]: Fluid intelligence-conditional arithmetic, FI-FRC[F15]: Fluid intelligence- family relationship calculation, FI-WI[F13]: Fluid intelligence-word interpolation, Congn…

## Sheet: Table S7
			Table S7: Effect sizes of AGE-FE SNPs utilized as instrumental variables in the Mendelian randomisation analysis with PUD
	SNP	EA Exposure	NEA Exposure	EA Outcome	NEA Outcome	Beta Exposure	Beta Outcome	EAF Exposure	EAF Outcome	SE Exposure	SE Outcome	Pval Exposure	Pval Outcome	N Exposure	N Outcome	Exposure	Outcome
	rs10994830	A	G	A	G	0.04	-0.017	0.24	0.241	0.007	0.013	2.47e-08	0.19	252834	456327	AGE-FE	PUD
	rs11917431	T	C	T	C	0.041	0.01	0.301	0.299	0.007	0.012	9.98e-10	0.39	253159	456327	AGE-FE	PUD
	rs13274119	A	C	A	C	0.054	-0.02	0.137	0.137	0.009	0.016	2.53e-09	0.22	250162	456327	AGE-FE	PUD
	rs1370078	T	G	T	G	0.038	0.003	0.289	0.288	0.007	0.012	1.58e-08	0.84	253580	456327	AGE-FE	PUD
	rs17563464	A	C	A	C	-0.041	0.017	0.216	0.217	0.008	0.014	4.54e-08	0.21	242032	456327	AGE-FE	PUD
	rs1951287	T	C	T	C	-0.086	0.031	0.052	0.052	0.014	0.025	3.11e-10	0.21	252802	456327	AGE-FE	PUD
	rs2844512	C	G	C	G	0.04	0.008	0.398	0.398	0.006	0.011	2e-10	0.49	249149	456327	AGE-FE	PUD
	rs28706696	T	C	T	C	0.046	-0.016	0.193	0.193	0.008	0.014	4.58e-09	0.25	253352	456327	AGE-FE	PUD
	rs73184014	G	A	G	A	0.045	-0.012	0.216	0.215	0.008	0.014	1.84e-09	0.37	247370	456327	AGE-FE	PUD
			AGE-FE: age of completing fulltime education; EA, effect allele; Eaf, effect allele frequency; N, sample size; NEA, non-effect allele; Pval, P-value; PUD: peptic ulcer disease; Se, standard error; SNP, single-nucleotide polymorphism

## Sheet: Table S8
				Table S8: Effect sizes of Educational Qualification SNPs utilized as instrumental variables in the Mendelian randomisation analysis with PUD
	SNP	EA Exposure	NEA Exposure	EA Outcome	NEA Outcome	Beta Exposure	Beta Outcome	EAF Exposure	EAF Outcome	SE Exposure	SE Outcome	Pval Exposure	Pval Outcome	N Exposure	N Outcome	Exposure	Outcome
	rs1050450	A	G	A	G	0.04777	0.017616	0.3065	0.305138	0.004099	0.0120271	2.23e-31	0.14	318188	456327	Educ-Qual	PUD
	rs10863246	A	G	A	G	0.02611	-0.014277	0.2985	0.296141	0.004171	0.0123141	3.82e-10	0.25	313193	456327	Educ-Qual	PUD
	rs10930013	A	G	A	G	-0.02861	0.0167082	0.496	0.497012	0.003794	0.0111357	4.7e-14	0.13	317725	456327	Educ-Qual	PUD
	rs10942580	T	C	T	C	0.02948	-0.0211282	0.1484	0.146713	0.005294	0.0158087	2.58e-08	0.18	318168	456327	Educ-Qual	PUD
	rs111503114	A	T	A	T	0.0336	-0.0100275	0.1168	0.116777	0.005919	0.0174377	1.37e-08	0.57	315249	456327	Educ-Qual	PUD
	rs11171731	T	C	T	C	-0.02152	0.0160476	0.4215	0.421403	0.003849	0.0112725	2.25e-08	0.15	316029	456327	Educ-Qual	PUD
	rs11191193	G	A	G	A	-0.02664	-0.00224623	0.3507	0.351796	0.003999	0.0117219	2.71e-11	0.85	314458	456327	Educ-Qual	PUD
	rs112006977	T	G	T	G	-0.03044	-0.0207232	0.1395	0.139927	0.00549	0.0161819	2.93e-08	0.2	316361	456327	Educ-Qual	PUD
	rs113208333	T	G	T	G	-0.02374	-0.0132034	0.3796	0.380781	0.003916	0.011499	1.35e-09	0.25	316523	456327	Educ-Qual	PUD
	rs11545169	T	G	T	G	-0.02953	0.00418786	0.161	0.161663	0.005161	0.015085	1.06e-08	0.78	318526	456327	Educ-Qual	PUD
	rs1154573	C	T	C	T	0.02343	0.00723832	0.3203	0.320215	0.004065	0.0119361	8.2e-09	0.54	316884	456327	Educ-Qual	PUD
	rs11704277	T	C	T	C	0.03866	0.0112508	0.1008	0.101247	0.00629	0.0183758	7.91e-10	0.54	317025	456327	Educ-Qual	PUD
	rs11770877	C	T	C	T	-0.02443	0.0102684	0.371	0.370829	0.003932	0.0115234	5.24e-10	0.37	317557	456327	Educ-Qual	PUD
	rs11782665	C	A	C	A	-0.02442	0.0203219	0.3965	0.3977	0.003892	0.0113852	3.53e-10	0.074	315814	456327	Educ-Qual	PUD
	rs11793831	T	G	T	G	0.04407	-0.00253599	0.4158	0.416232	0.003848	0.0113073	2.33e-30	0.82	316703	456327	Educ-Qual	PUD
	rs12042107	T	C	T	C	-0.0285	-0.0161697	0.4507	0.450965	0.003832	0.0112437	1.02e-13	0.15	314221	456327	Educ-Qual	PUD
	rs12091558	T	C	T	C	-0.02413	0.0144328	0.3232	0.322541	0.004055	0.0118644	2.66e-09	0.22	318151	456327	Educ-Qual	PUD
	rs1229984	T	C	T	C	0.07635	-0.00155859	0.02741	0.0248024	0.01129	0.0359953	1.35e-11	0.97	318526	456327	Educ-Qual	PUD
	rs12309338	T	A	T	A	-0.03667	-0.0042415	0.09602	0.09636	0.006467	0.0189293	1.42e-08	0.82	316085	456327	Educ-Qual	PUD
	rs12375949	T	C	T	C	-0.02337	-0.0107878	0.4382	0.438926	0.003814	0.011192	8.93e-10	0.34	318526	456327	Educ-Qual	PUD
	rs12420060	A	G	A	G	-0.0242	0.0160208	0.4958	0.496597	0.003792	0.0111199	1.76e-10	0.15	317289	456327	Educ-Qual	PUD
	rs1254989	G	A	G	A	0.02606	-0.0124248	0.4653	0.463454	0.003793	0.0111511	6.36e-12	0.27	318080	456327	Educ-Qual	PUD
	rs12754331	G	C	G	C	0.02163	-0.000612844	0.3968	0.395505	0.003875	0.0113655	2.36e-08	0.96	317469	456327	Educ-Qual	PUD
	rs13017360	T	C	T	C	-0.02558	0.0187631	0.3063	0.306869	0.004127	0.0120442	5.68e-10	0.12	316746	456327	Educ-Qual	PUD
	rs13426183	A	G	A	G	0.02531	-0.0026691	0.2133	0.212699	0.004631	0.0136373	4.62e-08	0.84	316227	456327	Educ-Qual	PUD
	rs1408972	T	C	T	C	-0.03794	0.00522047	0.1236	0.124299	0.005776	0.0168458	5.1e-11	0.76	317127	456327	Educ-Qual	PUD
	rs148193509	G	C	G	C	0.03631	-0.00113022	0.09855	0.097451	0.00633	0.0187438	9.72e-09	0.95	318028	456327	Educ-Qual	PUD
	rs1503526	C	T	C	T	-0.02105	0.00592665	0.4802	0.479697	0.003792	0.011126	2.83e-08	0.59	318088	456327	Educ-Qual	PUD
	rs151913	A	G	A	G	-0.02139	-0.0040805	0.3996	0.400338	0.003908	0.011445	4.43e-08	0.72	312809	456327	Educ-Qual	PUD
	rs1602386	T	A	T	A	-0.02205	-0.0075396	0.3723	0.373757	0.003947	0.011583	2.31e-08	0.52	313745	456327	Educ-Qual	PUD
	rs1801072	T	A	T	A	0.03776	0.00240799	0.09217	0.091659	0.006586	0.0193746	9.91e-09	0.9	314539	456327	Educ-Qual	PUD
	rs1890829	C	T	C	T	-0.02799	0.022796	0.1856	0.186108	0.004903	0.0142318	1.13e-08	0.11	315883	456327	Educ-Qual	PUD
	rs1896297	C	T	C	T	0.02998	-0.0201981	0.3428	0.341033	0.004029	0.0119265	1.01e-13	0.09	310889	456327	Educ-Qual	PUD
	rs1982564	G	T	G	T	-0.02277	0.0165344	0.4393	0.440344	0.003826	0.0112132	2.66e-09	0.14	317190	456327	Educ-Qual	PUD
	rs2012697	T	C	T	C	-0.03422	0.00940526	0.4009	0.402641	0.003868	0.011334	8.85e-19	0.41	317498	456327	Educ-Qual	PUD
	rs2033099	G	C	G	C	0.05858	0.0323094	0.03667	0.036017	0.01011	0.0294939	6.98e-09	0.27	316520	456327	Educ-Qual	PUD
	rs2049666	C	T	C	T	0.02839	0.0035803	0.1668	0.16605	0.00511	0.0150112	2.77e-08	0.81	313313	456327	Educ-Qual	PUD
	rs2114033	G	T	G	T	-0.02267	-0.00237381	0.4426	0.442599	0.003822	0.0112216	3.01e-09	0.83	317331	456327	Educ-Qual	PUD
	rs2245051	A	G	A	G	-0.02563	-0.0155222	0.2563	0.257198	0.004352	0.0127847	3.85e-09	0.22	317128	456327	Educ-Qual	PUD
	rs2726479	T	C	T	C	0.0251	-0.00168321	0.4226	0.4209	0.003836	0.0112711	6.05e-11	0.88	317932	456327	Educ-Qual	PUD
	rs2756118	T	C	T	C	-0.023	-0.00827246	0.3657	0.366214	0.003961	0.0116376	6.38e-09	0.48	313613	456327	Educ-Qual	PUD
	rs2867490	C	T	C	T	-0.02226	-0.00403841	0.3327	0.333803	0.004055	0.0118837	4.01e-08	0.73	312957	456327	Educ-Qual	PUD
	rs28820602	A	G	A	G	-0.02105	-0.00567312	0.4329	0.435846	0.003817	0.0112287	3.52e-08	0.61	318526	456327	Educ-Qual	PUD
	rs2968500	T	C	T	C	-0.02331	0.0127132	0.449	0.448779	0.003828	0.0112274	1.13e-09	0.26	314808	456327	Educ-Qual	PUD
	rs34819152	G	A	G	A	0.03487	0.0195049	0.1023	0.101594	0.006251	0.0183121	2.43e-08	0.29	317164	456327	Educ-Qual	PUD
	rs35604390	T	C	T	C	-0.02304	0.0205856	0.4297	0.430655	0.003829	0.0112217	1.78e-09	0.067	317581	456327	Educ-Qual	PUD
	rs35811586	T	C	T	C	0.04614	-0.0069201	0.05648	0.056375	0.008182	0.0241463	1.72e-08	0.77	318526	456327	Educ-Qual	PUD
	rs36060279	T	A	T	A	-0.02776	-0.0189244	0.2198	0.220001	0.00461	0.0135463	1.74e-09	0.16	315414	456327	Educ-Qual	PUD
	rs3793742	T	C	T	C	-0.02419	0.00558381	0.3399	0.339568	0.004054	0.0118743	2.43e-09	0.64	309963	456327	Educ-Qual	PUD
	rs40504	G	C	G	C	0.02957	-0.0114474	0.4178	0.416694	0.003853	0.0113267	1.66e-14	0.31	315936	456327	Educ-Qual	PUD
	rs4140762	G	A	G	A	-0.02245	0.00130727	0.4869	0.487877	0.003824	0.0112133	4.36e-09	0.91	313005	456327	Educ-Qual	PUD
	rs4731347	C	T	C	T	0.03293	-0.0196588	0.1596	0.158038	0.005148	0.015328	1.59e-10	0.2	318526	456327	Educ-Qual	PUD
	rs4746396	C	G	C	G	0.0218	-0.00962948	0.3859	0.384218	0.003929	0.0115605	2.89e-08	0.4	311467	456327	Educ-Qual	PUD
	rs4764078	G	A	G	A	0.02251	-0.0130299	0.4878	0.486485	0.003798	0.0111453	3.1e-09	0.24	317069	456327	Educ-Qual	PUD
	rs4799461	A	G	A	G	-0.0285	0.00492355	0.2402	0.240259	0.00446	0.0130528	1.66e-10	0.71	316015	456327	Educ-Qual	PUD
	rs4983187	G	T	G	T	0.03255	-7.11366e-05	0.2032	0.201337	0.004708	0.0138905	4.76e-12	1	316028	456327	Educ-Qual	PUD
	rs6028083	T	C	T	C	-0.02906	0.00495584	0.3835	0.383814	0.003959	0.0115911	2.16e-13	0.67	308749	456327	Educ-Qual	PUD
	rs61768432	T	A	T	A	0.02553	-0.015924	0.3075	0.307638	0.004119	0.0121185	5.75e-10	0.19	315979	456327	Educ-Qual	PUD
	rs62123617	A	C	A	C	-0.02234	0.00849398	0.3972	0.396495	0.003915	0.0114816	1.16e-08	0.46	311467	456327	Educ-Qual	PUD
	rs62246055	T	C	T	C	0.02683	-0.0110974	0.3206	0.320141	0.004072	0.0119832	4.43e-11	0.35	316372	456327	Educ-Qual	PUD
	rs62261667	G	A	G	A	0.03115	0.00594856	0.3493	0.349078	0.004026	0.0117928	1.02e-14	0.61	309844	456327	Educ-Qual	PUD
	rs62261974	G	A	G	A	-0.02986	0.0178823	0.1824	0.183344	0.004926	0.014327	1.36e-09	0.21	315985	456327	Educ-Qual	PUD
	rs6463687	G	C	G	C	0.02437	0.00192159	0.2682	0.267949	0.004285	0.0125696	1.29e-08	0.88	316781	456327	Educ-Qual	PUD
	rs6750720	G	C	G	C	0.02626	-0.0117503	0.3405	0.340887	0.004027	0.011825	7.05e-11	0.32	314455	456327	Educ-Qual	PUD
	rs6828944	G	A	G	A	0.02848	-0.00480272	0.3415	0.340829	0.003996	0.0117404	1.03e-12	0.68	317099	456327	Educ-Qual	PUD
	rs6868457	C	T	C	T	0.02482	-0.016807	0.4783	0.477675	0.003847	0.0112715	1.1e-10	0.14	310126	456327	Educ-Qual	PUD
	rs6956293	C	T	C	T	-0.02493	0.0237261	0.2292	0.228838	0.004514	0.0131513	3.34e-08	0.071	317741	456327	Educ-Qual	PUD
	rs6964957	T	C	T	C	0.02166	-0.015035	0.3716	0.370812	0.003938	0.0115789	3.81e-08	0.19	314637	456327	Educ-Qual	PUD
	rs7254601	G	A	G	A	0.02559	-0.018641	0.2423	0.240753	0.004443	0.0131524	8.41e-09	0.16	313052	456327	Educ-Qual	PUD
	rs72801817	T	C	T	C	0.02303	-0.00877605	0.3018	0.301661	0.004115	0.0121182	2.18e-08	0.47	317670	456327	Educ-Qual	PUD
	rs7313483	C	T	C	T	0.03021	-0.0212584	0.2113	0.210259	0.004635	0.0137455	7.2e-11	0.12	317303	456327	Educ-Qual	PUD
	rs7373579	A	T	A	T	0.02929	-0.018541	0.1591	0.158543	0.005198	0.0153827	1.77e-08	0.23	315617	456327	Educ-Qual	PUD
	rs7587433	A	G	A	G	0.0231	0.005603	0.4719	0.470757	0.0038	0.0111433	1.2e-09	0.62	316905	456327	Educ-Qual	PUD
	rs7600261	T	C	T	C	-0.02517	0.0128871	0.3044	0.305607	0.004129	0.0120637	1.08e-09	0.29	316671	456327	Educ-Qual	PUD
	rs7646822	G	T	G	T	-0.02431	0.00932305	0.3829	0.38375	0.003908	0.0121812	4.94e-10	0.44	316964	456327	Educ-Qual	PUD
	rs7678161	T	C	T	C	0.02984	-0.0145037	0.3132	0.313185	0.004087	0.0120272	2.82e-13	0.23	317333	456327	Educ-Qual	PUD
	rs76944346	C	T	C	T	0.0396	-0.00520697	0.1111	0.109707	0.006014	0.0178219	4.6e-11	0.77	318437	456327	Educ-Qual	PUD
	rs7802800	C	T	C	T	0.02216	-0.0027242	0.426	0.424512	0.003857	0.0113285	9.2e-09	0.81	313538	456327	Educ-Qual	PUD
	rs783562	A	G	A	G	-0.0239	0.00664291	0.368	0.368163	0.003944	0.0115496	1.38e-09	0.57	315655	456327	Educ-Qual	PUD
	rs78860372	T	A	T	A	0.04972	-0.0146272	0.05006	0.0485	0.008614	0.02607	7.86e-09	0.57	318125	456327	Educ-Qual	PUD
	rs8014105	C	G	C	G	0.02798	-0.00720918	0.1906	0.190306	0.004817	0.0141939	6.3e-09	0.61	317404	456327	Educ-Qual	PUD
	rs9479142	T	C	T	C	-0.0225	0.0132314	0.3258	0.32643	0.004068	0.0118904	3.18e-08	0.27	315690	456327	Educ-Qual	PUD
		AGE-FE: age of completing fulltime education; EA, effect allele; Eaf, effect allele frequency; N, sample size; NEA, non-effect allele; Pval, P-value; PUD: peptic ulcer disease; Se, standard error; SNP, single-nucleotide polymorphism

## Sheet: Table S9
			Table S9: Effect sizes of Fluid Intelligence Score (Conditional Arithmetics) SNPs utilized as instrumental variables in the Mendelian randomisation analysis with PUD
	SNP	EA Exposure	NEA Exposure	EA Outcome	NEA Outcome	Beta Exposure	Beta Outcome	EAF Exposure	EAF Outcome	SE Exposure	SE Outcome	Pval Exposure	Pval Outcome	N Exposure	N Outcome	Exposure	Outcome
	rs113788484	T	G	T	G	0.222343	0.0377938	0.0194	0.019326	0.04189	0.0396794	1.1e-07	0.34	96994	456327	FI Cond Arithm	PUD
	rs115594097	T	C	T	C	0.226338	0.00930857	0.01333	0.01327	0.05041	0.0484484	7.38e-06	0.85	96994	456327	FI Cond Arithm	PUD
	rs1158577	G	A	G	A	0.0497421	-0.0130127	0.4216	0.422368	0.01121	0.0114669	8.4e-06	0.26	96994	456327	FI Cond Arithm	PUD
	rs116695649	C	T	C	T	0.138892	-0.00630361	0.03376	0.03356	0.03088	0.0309189	6.52e-06	0.84	96994	456327	FI Cond Arithm	PUD
	rs12152370	T	A	T	A	0.0657877	-0.00578719	0.1664	0.165206	0.01483	0.0150695	9.05e-06	0.7	96994	456327	FI Cond Arithm	PUD
	rs12159593	T	C	T	C	0.271553	-0.0134879	0.01053	0.010435	0.05796	0.0549434	2.79e-06	0.81	96994	456327	FI Cond Arithm	PUD
	rs12243564	C	T	C	T	0.0487902	0.00753921	0.4514	0.45156	0.01097	0.0112096	9.08e-06	0.5	96994	456327	FI Cond Arithm	PUD
	rs1464250	C	T	C	T	0.0723207	-0.0210166	0.1506	0.150924	0.01547	0.0157054	3e-06	0.18	96994	456327	FI Cond Arithm	PUD
	rs28626262	C	A	C	A	-0.0544562	0.0181118	0.4634	0.462881	0.01095	0.0112174	6.59e-07	0.11	96994	456327	FI Cond Arithm	PUD
	rs35210174	T	C	T	C	-0.0750469	0.00378566	0.3238	0.325221	0.01152	0.0118362	7.4e-11	0.75	96994	456327	FI Cond Arithm	PUD
	rs3778889	T	C	T	C	0.105261	-0.00478299	0.06219	0.061441	0.02296	0.0232194	4.75e-06	0.84	96994	456327	FI Cond Arithm	PUD
	rs55899822	C	A	C	A	-0.0742926	0.024946	0.1155	0.116563	0.01675	0.0171968	9.06e-06	0.15	96994	456327	FI Cond Arithm	PUD
	rs566673	G	T	G	T	-0.0484552	0.0124482	0.4649	0.465452	0.01094	0.0112096	9.23e-06	0.27	96994	456327	FI Cond Arithm	PUD
	rs60124697	C	T	C	T	0.180653	0.0368679	0.02079	0.020672	0.04013	0.0383871	6.63e-06	0.34	96994	456327	FI Cond Arithm	PUD
	rs62376006	G	A	G	A	0.0732505	-0.00832661	0.1497	0.149391	0.01542	0.0156849	2.18e-06	0.6	96994	456327	FI Cond Arithm	PUD
	rs7169595	T	A	T	A	-0.0543506	-0.00536107	0.4962	0.498057	0.01085	0.0114935	5.51e-07	0.64	96994	456327	FI Cond Arithm	PUD
	rs72996541	A	G	A	G	-0.0850134	0.0267388	0.09294	0.092498	0.01835	0.0189968	3.61e-06	0.16	96994	456327	FI Cond Arithm	PUD
	rs731388	C	G	C	G	-0.0676366	0.0150824	0.1847	0.183804	0.01401	0.014447	1.37e-06	0.3	96994	456327	FI Cond Arithm	PUD
	rs7875352	C	T	C	T	0.202124	0.0348648	0.01772	0.017632	0.04415	0.041611	4.49e-06	0.4	96994	456327	FI Cond Arithm	PUD
	rs79368295	T	C	T	C	0.178983	-0.0366864	0.02007	0.020124	0.04031	0.0402439	9.07e-06	0.36	96994	456327	FI Cond Arithm	PUD
	rs924086	A	G	A	G	0.0685928	-0.021016	0.1667	0.164158	0.01469	0.0151195	3.05e-06	0.16	96994	456327	FI Cond Arithm	PUD
	rs9968509	G	C	G	C	0.0487902	-0.00932874	0.493	0.492148	0.01094	0.0111775	7.33e-06	0.4	96994	456327	FI Cond Arithm	PUD
					Removing the following SNPs for being palindromic with intermediate allele frequencies:
					rs7169595, rs9968509

## Sheet: Table S10
				Table S10: Effect sizes of Intelligence SNPs utilized as instrumental variables in the Mendelian randomisation analysis with PUD
	SNP	EA Exposure	NEA Exposure	EA Outcome	NEA Outcome	Beta Exposure	Beta Outcome	EAF Exposure	EAF Outcome	SE Exposure	SE Outcome	Pval Exposure	Pval Outcome	N Exposure	N Outcome	Exposure	Outcome
	rs566237	A	G	A	G	-0.0187161	0.0235227	0.683261	0.687238	0.0029354	0.0120564	1.817e-10	0.051	268091	456327	Intelligence	PUD
	rs1906252	A	C	A	C	0.0316616	-0.0218191	0.465953	0.484515	0.0027415	0.0112049	7.477e-31	0.052	267212	456327	Intelligence	PUD
	rs1007934	A	G	A	G	0.0160767	-0.0205454	0.379905	0.41688	0.00280571	0.0112979	1.004e-08	0.069	269586	456327	Intelligence	PUD
	rs7357604	A	G	A	G	0.0157045	-0.020459	0.621728	0.601947	0.00281998	0.0113616	2.558e-08	0.072	267314	456327	Intelligence	PUD
	rs11210871	C	G	C	G	-0.0173454	0.021698	0.320357	0.298134	0.0029265	0.0121186	3.079e-09	0.073	268102	456327	Intelligence	PUD
	rs12470949	T	C	T	C	-0.0171675	0.0217875	0.284247	0.284013	0.00302085	0.0122678	1.323e-08	0.076	269277	456327	Intelligence	PUD
	rs9384679	T	C	T	C	-0.0267241	-0.0200364	0.398784	0.370237	0.00278348	0.0115201	7.936e-22	0.082	269078	456327	Intelligence	PUD
	rs5753383	A	G	A	G	0.01591	-0.0206003	0.321173	0.315333	0.00291873	0.0120042	4.998e-08	0.086	269175	456327	Intelligence	PUD
	rs2508713	A	T	A	T	0.0165308	-0.0193299	0.361565	0.382736	0.00284083	0.0114573	5.916e-09	0.092	268362	456327	Intelligence	PUD
	rs2558096	T	G	T	G	-0.0156318	0.0192948	0.419957	0.376728	0.00277356	0.0115433	1.737e-08	0.095	266795	456327	Intelligence	PUD
	rs166820	A	G	A	G	0.0243341	-0.0255863	0.173576	0.15005	0.00359918	0.0156741	1.369e-11	0.1	269027	456327	Intelligence	PUD
	rs2647995	T	C	T	C	-0.0197491	-0.0203435	0.70542	0.719529	0.00304395	0.012381	8.683e-11	0.1	259642	456327	Intelligence	PUD
	rs56150095	A	C	A	C	-0.0219682	0.0182304	0.531876	0.525423	0.00274706	0.0111406	1.275e-15	0.1	266047	456327	Intelligence	PUD
	rs12190777	A	G	A	G	0.0170296	-0.019803	0.722051	0.727624	0.0030918	0.0124754	3.629e-08	0.11	260594	456327	Intelligence	PUD
	rs967569	T	C	T	C	-0.0179757	0.0181379	0.674007	0.646278	0.00292716	0.0116525	8.213e-10	0.12	265548	456327	Intelligence	PUD
	rs12035012	A	C	A	C	-0.0269917	-0.0204353	0.217016	0.221283	0.00331228	0.0135016	3.675e-16	0.13	268142	456327	Intelligence	PUD
	rs6539284	T	C	T	C	-0.0194809	0.0172708	0.612997	0.569837	0.00282741	0.0112604	5.563e-12	0.13	263597	456327	Intelligence	PUD
	rs2393967	A	C	A	C	-0.0187089	-0.0171545	0.691484	0.685827	0.00296262	0.0119481	2.695e-10	0.15	266989	456327	Intelligence	PUD
	rs72768642	T	C	T	C	-0.0306239	0.0339878	0.930151	0.938566	0.0054039	0.0234677	1.456e-08	0.15	263505	456327	Intelligence	PUD
	rs73068339	C	G	C	G	0.0188582	0.0178724	0.282707	0.282927	0.00304557	0.0123052	5.955e-10	0.15	265789	456327	Intelligence	PUD
	rs10189857	A	G	A	G	0.0189955	-0.0153212	0.562889	0.567676	0.00274978	0.0112246	4.907e-12	0.17	268710	456327	Intelligence	PUD
	rs17199964	A	G	A	G	-0.0391869	0.0280161	0.0617031	0.078687	0.00570905	0.0204073	6.673e-12	0.17	264922	456327	Intelligence	PUD
	rs8051038	A	G	A	G	0.018924	-0.0172265	0.749415	0.737759	0.00314561	0.0125966	1.783e-09	0.17	269045	456327	Intelligence	PUD
	rs4852252	T	C	T	C	-0.0207869	-0.0152361	0.45	0.43578	0.00274741	0.0112357	3.835e-14	0.18	267580	456327	Intelligence	PUD
	rs2008514	A	G	A	G	-0.0286785	-0.0149699	0.38474	0.402444	0.00279927	0.0113465	1.246e-24	0.19	269455	456327	Intelligence	PUD
	rs11079849	T	C	T	C	0.0165478	-0.0149197	0.313397	0.327706	0.00295972	0.0119167	2.26e-08	0.21	265226	456327	Intelligence	PUD
	rs11646221	T	G	T	G	0.0177354	0.0142857	0.55636	0.578208	0.00277159	0.0113974	1.567e-10	0.21	263669	456327	Intelligence	PUD
	rs799444	T	C	T	C	0.018415	-0.013884	0.450816	0.460166	0.00275921	0.0111418	2.481e-11	0.21	265222	456327	Intelligence	PUD
	rs2309812	T	C	T	C	0.0228352	-0.0139278	0.358192	0.379171	0.00284479	0.0114729	9.954e-16	0.22	268685	456327	Intelligence	PUD
	rs34316	A	C	A	C	0.021049	-0.013942	0.434694	0.418565	0.00276743	0.0113766	2.818e-14	0.22	265617	456327	Intelligence	PUD
	rs6019535	A	G	A	G	0.0251054	0.014467	0.305297	0.322641	0.00297599	0.0118678	3.284e-17	0.22	266115	456327	Intelligence	PUD
	rs6508220	A	G	A	G	-0.0227481	-0.0180143	0.503218	0.518123	0.00273743	0.0147235	9.561e-17	0.22	266839	456327	Intelligence	PUD
	rs9516855	A	G	A	G	0.0334268	-0.0305064	0.946735	0.948094	0.00609644	0.0247474	4.193e-08	0.22	266748	456327	Intelligence	PUD
	rs1589652	A	G	A	G	0.0170938	0.0132837	0.443301	0.431989	0.00275928	0.0112305	5.823e-10	0.24	266070	456327	Intelligence	PUD
	rs2268894	T	C	T	C	0.0207848	-0.0131942	0.546889	0.521941	0.00274858	0.0111938	3.982e-14	0.24	267027	456327	Intelligence	PUD
	rs1054442	A	C	A	C	-0.0214635	0.0132877	0.619957	0.625407	0.00281636	0.0115034	2.518e-14	0.25	267489	456327	Intelligence	PUD
	rs10779271	A	G	A	G	0.0163751	-0.0137849	0.681229	0.687431	0.00292517	0.011962	2.173e-08	0.25	269057	456327	Intelligence	PUD
	rs1831539	T	C	T	C	-0.0172035	0.0128089	0.542809	0.515674	0.00276228	0.0111558	4.722e-10	0.25	264014	456327	Intelligence	PUD
	rs6668048	T	C	T	C	-0.021458	0.01282	0.471851	0.487792	0.0027342	0.0111076	4.24e-15	0.25	268318	456327	Intelligence	PUD
	rs67482514	C	G	C	G	-0.0178589	0.0152155	0.75616	0.761188	0.00322946	0.0132297	3.207e-08	0.25	259981	456327	Intelligence	PUD
	rs75973558	A	G	A	G	0.0256356	-0.0187217	0.884555	0.870114	0.00446536	0.0164205	9.417e-09	0.25	245527	456327	Intelligence	PUD
	rs1233578	A	G	A	G	-0.0237975	0.0166114	0.848676	0.82305	0.00390252	0.0146456	1.075e-09	0.26	255604	456327	Intelligence	PUD
	rs2721173	T	C	T	C	-0.0162331	0.0126046	0.489637	0.472057	0.00273377	0.0111418	2.887e-09	0.26	267693	456327	Intelligence	PUD
	rs9888986	A	G	A	G	-0.0235019	0.0205589	0.116292	0.101152	0.00426223	0.018337	3.517e-08	0.26	267786	456327	Intelligence	PUD
	rs12646225	T	C	T	C	0.0251275	-0.0200473	0.119864	0.104072	0.00421532	0.0183192	2.505e-09	0.27	266694	456327	Intelligence	PUD
	rs31768	A	T	A	T	0.018177	-0.0135525	0.286649	0.307463	0.00305393	0.0122855	2.646e-09	0.27	262143	456327	Intelligence	PUD
	rs4821995	A	G	A	G	0.0159991	-0.0128999	0.344118	0.334763	0.00287495	0.0118085	2.616e-08	0.27	267995	456327	Intelligence	PUD
	rs66954617	A	G	A	G	-0.0208823	-0.0126608	0.374438	0.375872	0.0028338	0.0115074	1.722e-13	0.27	265761	456327	Intelligence	PUD
	rs2007176	T	C	T	C	0.0154006	-0.0121004	0.530905	0.550383	0.00276789	0.0112584	2.643e-08	0.28	262025	456327	Intelligence	PUD
	rs6550835	A	G	A	G	-0.0248092	0.0128925	0.326347	0.324321	0.00292872	0.0118539	2.439e-17	0.28	265082	456327	Intelligence	PUD
	rs1280049	A	C	A	C	0.0149926	0.011695	0.475485	0.49729	0.00272891	0.0111107	3.919e-08	0.29	269184	456327	Intelligence	PUD
	rs6903716	A	G	A	G	0.017758	-0.012882	0.700015	0.70899	0.00297505	0.0121988	2.387e-09	0.29	268979	456327	Intelligence	PUD
	rs2836921	A	G	A	G	0.0203465	0.0117648	0.312288	0.356405	0.00296293	0.011695	6.537e-12	0.31	265147	456327	Intelligence	PUD
	rs8054299	C	G	C	G	-0.0230055	0.0119982	0.682476	0.685854	0.00292691	0.0119872	3.841e-15	0.32	269270	456327	Intelligence	PUD
	rs913264	T	C	T	C	0.0197245	-0.0119671	0.286634	0.301806	0.0030257	0.0121376	7.085e-11	0.32	267060	456327	Intelligence	PUD
	rs144026674	T	C	T	C	0.0413066	-0.0289185	0.0375577	0.037921	0.0074682	0.0296596	3.19e-08	0.33	247977	456327	Intelligence	PUD
	rs34426618	T	C	T	C	-0.019819	0.0143932	0.185448	0.172432	0.00353974	0.0146846	2.161e-08	0.33	264140	456327	Intelligence	PUD
	rs5750830	A	C	A	C	0.0228911	-0.0124094	0.741484	0.749884	0.00312677	0.012845	2.459e-13	0.33	266749	456327	Intelligence	PUD
	rs10189912	A	G	A	G	-0.0193366	0.01101	0.646474	0.630562	0.00285285	0.011535	1.219e-11	0.34	268761	456327	Intelligence	PUD
	rs2352974	T	C	T	C	-0.0308409	0.0105832	0.461626	0.491405	0.00275144	0.0112015	3.691e-29	0.34	265625	456327	Intelligence	PUD
	rs62181012	T	C	T	C	0.0211458	0.0132952	0.807961	0.793029	0.00351143	0.0139459	1.727e-09	0.34	261314	456327	Intelligence	PUD
	rs7248006	T	C	T	C	-0.019175	0.0107912	0.387866	0.39528	0.00282027	0.0114796	1.054e-11	0.35	264719	456327	Intelligence	PUD
	rs7941785	A	G	A	G	0.0155121	-0.0105689	0.36911	0.376399	0.00284105	0.0115342	4.753e-08	0.36	265984	456327	Intelligence	PUD
	rs55754731	T	C	T	C	0.0213686	-0.0137454	0.831337	0.84464	0.00367474	0.0153035	6.062e-09	0.37	264037	456327	Intelligence	PUD
	rs80170948	T	G	T	G	0.0453806	0.027487	0.961241	0.963934	0.00737776	0.0305904	7.686e-10	0.37	246519	456327	Intelligence	PUD
	rs11720523	A	C	A	C	0.0183255	-0.00986901	0.409655	0.430985	0.00277323	0.0112519	3.889e-11	0.38	268784	456327	Intelligence	PUD
	rs2111490	A	G	A	G	0.0154909	-0.00970788	0.464706	0.474801	0.00275296	0.0111314	1.833e-08	0.38	265184	456327	Intelligence	PUD
	rs112780312	A	G	A	G	-0.0182838	-0.011063	0.283508	0.270785	0.00309947	0.0127727	3.662e-09	0.39	256189	456327	Intelligence	PUD
	rs1972860	A	G	A	G	-0.0175561	0.0101904	0.320835	0.305883	0.00293041	0.0120844	2.091e-09	0.4	267176	456327	Intelligence	PUD
	rs2726491	A	G	A	G	-0.0282801	-0.00952334	0.350416	0.384698	0.00285658	0.0114287	4.168e-23	0.4	269092	456327	Intelligence	PUD
	rs6535809	A	G	A	G	0.0196475	-0.0093516	0.513351	0.511292	0.00273414	0.0111613	6.649e-13	0.4	267680	456327	Intelligence	PUD
	rs7172979	T	G	T	G	0.0606345	-0.0252341	0.0238374	0.034705	0.00908382	0.0306911	2.47e-11	0.41	260362	456327	Intelligence	PUD
	rs7518151	T	C	T	C	-0.0168704	-0.0102186	0.320203	0.293303	0.00294627	0.0122858	1.027e-08	0.41	264585	456327	Intelligence	PUD
	rs11605348	A	G	A	G	-0.0166074	0.00935607	0.342131	0.349991	0.0028958	0.0116439	9.728e-09	0.42	264878	456327	Intelligence	PUD
	rs12535854	C	G	C	G	-0.0182259	0.00971564	0.336233	0.329192	0.00295299	0.0120345	6.732e-10	0.42	256877	456327	Intelligence	PUD
	rs7116046	T	C	T	C	0.0157066	-0.00918065	0.371189	0.383653	0.00284231	0.0114642	3.267e-08	0.42	265132	456327	Intelligence	PUD
	rs13212044	T	G	T	G	-0.0183679	0.0100186	0.230567	0.261149	0.00324178	0.012633	1.464e-08	0.43	268153	456327	Intelligence	PUD
	rs1362739	A	C	A	C	0.0209452	-0.00873236	0.468787	0.477327	0.00273365	0.0111462	1.825e-14	0.43	268624	456327	Intelligence	PUD
	rs17106817	T	C	T	C	0.0169111	-0.0100028	0.706668	0.727534	0.0030247	0.0125861	2.255e-08	0.43	263620	456327	Intelligence	PUD
	rs2920940	T	C	T	C	-0.0247422	-0.0104073	0.23069	0.232199	0.00325171	0.0132328	2.759e-14	0.43	266393	456327	Intelligence	PUD
	rs12886584	T	C	T	C	0.0205172	0.0108863	0.823052	0.80329	0.0035738	0.0140398	9.412e-09	0.44	268772	456327	Intelligence	PUD
	rs35731967	T	C	T	C	0.0218376	-0.0110087	0.819864	0.813669	0.00365789	0.0144022	2.379e-09	0.44	252991	456327	Intelligence	PUD
	rs12187824	A	C	A	C	0.0153065	-0.00840983	0.485171	0.479924	0.00274358	0.011221	2.426e-08	0.45	265904	456327	Intelligence	PUD
	rs13071190	T	C	T	C	0.0180951	-0.00886848	0.667123	0.679909	0.00291715	0.0119396	5.551e-10	0.46	264545	456327	Intelligence	PUD
	rs2071407	T	C	T	C	-0.0219741	-0.00867102	0.362458	0.367371	0.00285898	0.0116371	1.519e-14	0.46	264658	456327	Intelligence	PUD
	rs2072490	T	C	T	C	0.0169959	-0.00818704	0.509332	0.532083	0.00274481	0.0111456	5.93e-10	0.46	265518	456327	Intelligence	PUD
	rs2285640	A	G	A	G	0.0175137	-0.00829728	0.544102	0.524531	0.00276459	0.0111234	2.376e-10	0.46	263690	456327	Intelligence	PUD
	rs4725065	A	G	A	G	-0.0165317	0.00831496	0.518032	0.486299	0.00273613	0.0111568	1.518e-09	0.46	267463	456327	Intelligence	PUD
	rs7069887	A	C	A	C	0.0225316	-0.0120587	0.852171	0.859683	0.00389752	0.0161636	7.442e-09	0.46	261247	456327	Intelligence	PUD
	rs11678106	T	C	T	C	0.0160859	0.00781946	0.497074	0.510796	0.00274504	0.0111228	4.618e-09	0.48	265394	456327	Intelligence	PUD
	rs329672	T	C	T	C	0.0174305	0.00816266	0.627764	0.627496	0.00285324	0.0115472	1.003e-09	0.48	262794	456327	Intelligence	PUD
	rs11898362	A	G	A	G	-0.0179807	0.00854242	0.303372	0.288938	0.00300781	0.0123356	2.254e-09	0.49	261477	456327	Intelligence	PUD
	rs13276212	T	G	T	G	0.0150707	-0.00767774	0.482784	0.515761	0.00275466	0.0111567	4.478e-08	0.49	263852	456327	Intelligence	PUD
	rs13395129	C	G	C	G	0.0168652	-0.00850764	0.307006	0.318525	0.00299666	0.0122531	1.825e-08	0.49	261678	456327	Intelligence	PUD
	rs7652296	A	G	A	G	0.0165331	-0.00781335	0.609824	0.598183	0.00279938	0.0113464	3.509e-09	0.49	268118	456327	Intelligence	PUD
	rs11634187	T	G	T	G	0.0220324	0.00982742	0.850447	0.832303	0.00385721	0.0149393	1.118e-08	0.51	264197	456327	Intelligence	PUD
	rs1812587	T	G	T	G	-0.0173389	0.00735848	0.482507	0.456161	0.0027667	0.0112268	3.681e-10	0.51	261560	456327	Intelligence	PUD
	rs4484297	C	G	C	G	0.0182667	-0.00864128	0.25077	0.241547	0.00316032	0.0130138	7.451e-09	0.51	266417	456327	Intelligence	PUD
	rs28620532	A	G	A	G	-0.0163543	-0.00744802	0.64364	0.652198	0.00288945	0.0117293	1.511e-08	0.53	261069	456327	Intelligence	PUD
	rs36033	T	C	T	C	0.0159685	-0.00707348	0.581983	0.57169	0.0027878	0.0113672	1.017e-08	0.53	264416	456327	Intelligence	PUD
	rs8025964	A	G	A	G	0.0170306	-0.00701312	0.465383	0.453096	0.00274865	0.011268	5.777e-10	0.53	265960	456327	Intelligence	PUD
	rs1376289	C	G	C	G	-0.0160178	0.00729244	0.322005	0.316838	0.0029187	0.011949	4.074e-08	0.54	268815	456327	Intelligence	PUD
	rs2450333	A	G	A	G	-0.0188286	-0.00670416	0.49498	0.539802	0.00279897	0.0113902	1.731e-11	0.56	255271	456327	Intelligence	PUD
	rs13024268	A	G	A	G	-0.0166607	0.00626348	0.385833	0.382788	0.00287898	0.0115898	7.147e-09	0.59	254536	456327	Intelligence	PUD
	rs1145123	T	C	T	C	0.0205566	-0.00604988	0.516307	0.520331	0.00277156	0.011417	1.198e-13	0.6	260587	456327	Intelligence	PUD
	rs6432749	A	G	A	G	-0.0173985	-0.00669093	0.275577	0.263461	0.00308704	0.0127326	1.744e-08	0.6	262784	456327	Intelligence	PUD
	rs11076962	T	C	T	C	0.0169362	-0.00627693	0.716554	0.714281	0.00304171	0.0123639	2.574e-08	0.61	266051	456327	Intelligence	PUD
	rs2457192	A	C	A	C	-0.019751	0.0060059	0.723268	0.692429	0.00313111	0.0122451	2.835e-10	0.62	254769	456327	Intelligence	PUD
	rs405321	A	G	A	G	-0.0164324	-0.00605992	0.300616	0.295984	0.00297473	0.012223	3.318e-08	0.62	268718	456327	Intelligence	PUD
	rs2987390	C	G	C	G	-0.0178028	-0.00599352	0.733323	0.736347	0.00312274	0.0126912	1.192e-08	0.64	262158	456327	Intelligence	PUD
	rs600806	A	G	A	G	-0.0192927	-0.00583235	0.726455	0.724641	0.003076	0.0124798	3.571e-10	0.64	265886	456327	Intelligence	PUD
	rs8006700	A	T	A	T	-0.0182269	0.00557856	0.679412	0.709077	0.00293038	0.0122848	4.964e-10	0.65	267288	456327	Intelligence	PUD
	rs2478286	C	G	C	G	-0.0257855	0.00559446	0.745704	0.743588	0.00312703	0.0127257	1.635e-16	0.66	269582	456327	Intelligence	PUD
	rs4976976	A	G	A	G	0.0173172	-0.00506319	0.419172	0.399192	0.00277742	0.0113839	4.528e-10	0.66	266185	456327	Intelligence	PUD
	rs7640196	T	C	T	C	-0.0174541	0.00575161	0.248506	0.241264	0.00315454	0.0129712	3.148e-08	0.66	269021	456327	Intelligence	PUD
	rs4463213	A	G	A	G	0.0190655	0.00474551	0.520681	0.555547	0.00273223	0.011217	3.004e-12	0.67	268325	456327	Intelligence	PUD
	rs10954779	T	C	T	C	-0.0163774	0.00416378	0.556452	0.547057	0.00276179	0.0111712	3.038e-09	0.71	265561	456327	Intelligence	PUD
	rs2955280	T	C	T	C	-0.0149147	-0.00401487	0.527964	0.482927	0.00273413	0.0111365	4.9e-08	0.72	268351	456327	Intelligence	PUD
	rs4731392	A	G	A	G	-0.0217412	0.00421695	0.692208	0.68247	0.00297458	0.0119808	2.687e-13	0.72	265178	456327	Intelligence	PUD
	rs4981713	T	G	T	G	0.0161886	0.00400232	0.605405	0.609826	0.0027979	0.0114276	7.226e-09	0.73	267334	456327	Intelligence	PUD
	rs9569206	A	G	A	G	-0.0154126	0.00395998	0.628765	0.647742	0.00282437	0.0116462	4.845e-08	0.73	268498	456327	Intelligence	PUD
	rs35608616	A	G	A	G	-0.0180894	-0.00388616	0.33052	0.368342	0.00293706	0.0116229	7.329e-10	0.74	261906	456327	Intelligence	PUD
	rs889169	A	G	A	G	0.0160711	-0.00388428	0.600693	0.624269	0.00289204	0.0115206	2.751e-08	0.74	249200	456327	Intelligence	PUD
	rs2239647	A	C	A	C	-0.0205367	0.003421	0.447783	0.449096	0.00276626	0.0111845	1.136e-13	0.76	264189	456327	Intelligence	PUD
	rs6860963	T	C	T	C	0.0202625	-0.00405359	0.189898	0.195047	0.00347615	0.0140481	5.569e-09	0.77	268942	456327	Intelligence	PUD
	rs1473474	T	C	T	C	0.0155576	-0.00311087	0.472328	0.43412	0.00273757	0.0112443	1.327e-08	0.78	267657	456327	Intelligence	PUD
	rs17128425	A	T	A	T	0.0255567	-0.00526254	0.100539	0.097471	0.00454422	0.0187553	1.865e-08	0.78	267721	456327	Intelligence	PUD
	rs1408579	T	C	T	C	0.0160494	-0.00292318	0.445704	0.498751	0.00274819	0.0111087	5.23e-09	0.79	267937	456327	Intelligence	PUD
	rs3860537	T	C	T	C	0.0188537	-0.00331945	0.209994	0.234743	0.00340197	0.0132952	2.994e-08	0.8	260387	456327	Intelligence	PUD
	rs115064	T	C	T	C	0.0160962	0.00256983	0.612319	0.597425	0.00281402	0.0113401	1.065e-08	0.82	265957	456327	Intelligence	PUD
	rs11793831	T	G	T	G	0.0278338	-0.00253599	0.40773	0.416232	0.00280441	0.0113073	3.252e-23	0.82	263167	456327	Intelligence	PUD
	rs13253386	T	G	T	G	-0.0201329	0.00256886	0.54033	0.487441	0.00274814	0.011182	2.372e-13	0.82	266502	456327	Intelligence	PUD
	rs702222	T	C	T	C	-0.0198308	0.00244331	0.355682	0.359663	0.00287195	0.0116115	5.019e-12	0.83	264469	456327	Intelligence	PUD
	rs60262711	T	C	T	C	0.0159492	0.00238172	0.384878	0.363599	0.00282536	0.0115895	1.652e-08	0.84	264536	456327	Intelligence	PUD
	rs55763037	A	G	A	G	0.0183447	0.00254396	0.781414	0.782828	0.00333358	0.0135487	3.743e-08	0.85	263387	456327	Intelligence	PUD
	rs7312919	C	G	C	G	0.0181456	-0.00224605	0.662565	0.642409	0.00291496	0.0116649	4.828e-10	0.85	263162	456327	Intelligence	PUD
	rs287879	A	G	A	G	-0.0188666	-0.00214969	0.730782	0.70009	0.00307475	0.0121186	8.469e-10	0.86	268781	456327	Intelligence	PUD
	rs58593843	A	G	A	G	-0.0276826	-0.00386353	0.0969818	0.069234	0.00465176	0.0219517	2.666e-09	0.86	263810	456327	Intelligence	PUD
	rs59142272	A	G	A	G	0.0226956	-0.00272967	0.169156	0.159841	0.00368495	0.0152637	7.319e-10	0.86	261961	456327	Intelligence	PUD
	rs78084033	A	C	A	C	-0.0228755	-0.00311651	0.86563	0.877671	0.00404947	0.0170652	1.617e-08	0.86	262111	456327	Intelligence	PUD
	rs72739469	T	C	T	C	-0.0343573	0.0041537	0.931075	0.947002	0.00564809	0.0249929	1.181e-09	0.87	244196	456327	Intelligence	PUD
	rs1962047	A	G	A	G	-0.0195327	-0.00155544	0.36218	0.38681	0.00286277	0.0115806	8.891e-12	0.89	264057	456327	Intelligence	PUD
	rs34811474	A	G	A	G	0.0289955	-0.00162634	0.19789	0.231462	0.00359389	0.0131816	7.148e-16	0.9	243818	456327	Intelligence	PUD
	rs1369429	T	C	T	C	0.0176326	0.00141875	0.347906	0.309575	0.00289628	0.0121	1.146e-09	0.91	262697	456327	Intelligence	PUD
	rs6819372	A	G	A	G	-0.0197961	0.00127336	0.492609	0.467233	0.00272861	0.0111613	4.017e-13	0.91	268631	456327	Intelligence	PUD
	rs4793161	A	G	A	G	-0.0177187	0.00137662	0.232461	0.229229	0.00324995	0.0132301	4.969e-08	0.92	265288	456327	Intelligence	PUD
	rs9503599	T	C	T	C	-0.0171108	-0.0011707	0.562766	0.554113	0.00278496	0.0112479	8.047e-10	0.92	261955	456327	Intelligence	PUD
	rs62198803	A	G	A	G	0.0190651	-0.00102856	0.236434	0.249583	0.00322537	0.0128277	3.4e-09	0.94	266194	456327	Intelligence	PUD
	rs13223152	A	G	A	G	0.0176446	0.000121907	0.591423	0.596757	0.00278394	0.011382	2.335e-10	0.99	266940	456327	Intelligence	PUD
	rs3740422	C	G	C	G	-0.0241019	-0.000130082	0.326286	0.351985	0.00291156	0.0116825	1.253e-16	0.99	268246	456327	Intelligence	PUD
	rs17002025	A	G	A	G	0.0255982	5.01446e-05	0.12239	0.120155	0.0042614	0.0172665	1.888e-09	1	256305	456327	Intelligence	PUD

[truncated: 10 more sheets: Table S11, Table S12, Table S13, Table S14, Table S15, Table S16, Table S17, Table S18, Table S19, Table S20]
